# Supplementary material for: Genomic analysis and mechanisms exploration of a stress tolerance and high-yield pullulan producing strain
Source: Front Genet. 2024 Sep 20;15:1469600. doi: 10.3389/fgene.2024.1469600 (PMC11449735; doi:10.3389/fgene.2024.1469600)
Supplement: Supplementary file 1 [file Table1.XLSX]

## Sheet: Table S1
Table S1. The crucial genes within the specific genes of TN3-1, P16 and CBS105.22 strains.
Strain	Gene	Function	Biological processes
TN3-1	A01467	type II polyketo synthase-non-ribosomal peptide synthase	Secondary metabolite synthesis, DNA repair, spore formation and cell wall synthesis
	A01568	DNA repair protein
	A02267	small GTP binding protein
	A00368	1,3-β-glucan transferase GEL2
	A00369	1,3-β-glucan transferase GEL3
	A01489	the Ras family protein
	A00243	Rho/Rac family GTPase activating protein-like protein
	A06864	vacuole separation protein 55
	A06547	mitogen-activated protein kinase
	A07113	reverse transcriptase
	A02137	β-glucosidase
	A00438	cell wall mannoprotein hsp150
P16	A1589	extracellular signal-regulated kinase	Signal transduction, transport, chromosome modification, spore formation, activation of Rho-GTPase activity and regulation of cell wall synthesis
	A1621	guanine exchange factor GEF
	A1659	mitogen-activated protein kinase
	A1699	WD repeat protein
	A1854	glucoyltransferase family protein1
	A1767	glucoyltransferase family protein2, GT2
	A2113	DUF1479 domain protein	Unknown potential functions
	A2403	DUF1793 domain protein
	A2431	DUF218 domain protein
	A1982	DUF89 domain protein
CBS105.22	A05386	DUF1742 domain protein	Unknown potential functions
	A05503	α-1,2-mannosyltransferase mnn23	Osmotic stress response, spore formation and free radical scavenging
	A05722	mitogen-activated protein kinase
	A06116	stress response A/B domain protein
	A10011	canavalin A-like lectin/glucanase
	A12483	copper Zinc superoxide dismutase like protein

## Sheet: Table S2
Table S2. The sequence similarity of Ags2 between different strains
Types	Sequence similarity
	TN3-1 (QZK27799.1)	TN3-1 (QZK27800.1)
CBS110374	0.92	0.81
EXF-150	0.79	0.8451
P16	0.89	0.8058
CBS105.22 copy1	0.93	0.79
CBS105.22 copy2	0.95	0.79
TN3-1 (QZK27799.1)	1	0.79
